# Supplementary material for: Enhanced antifungal activity of posaconazole against Candida auris by HIV protease inhibitors, atazanavir and saquinavir
Source: Sci Rep. 2024 Jan 18;14:1571. doi: 10.1038/s41598-024-52012-8 (PMC10796399; doi:10.1038/s41598-024-52012-8)
Supplement: Supplementary file 1 — Supplementary Information 1. [file 41598_2024_52012_MOESM1_ESM.xlsx]

## Sheet: Fig 1. Time-kill
	Trial 1	0 hours																									Trial 2	0 hours
			Control																										Control
			7	2	4																								4	6	4
	CFU		17500	5000	10000																						CFU		10000	15000	10000
	Log		4.24304	3.69897	4																						Log		4	4.17609	4
			A	S	N																								A	S	N
			3.98067	0.272549	3																								4.0587	0.101666	3
		6 hours																										6 hours
			Control			POS 0.25			ATV 16			SQV 16			ATV+POS			SQV+POS											Control			POS 0.25			ATV 16			SQV 16			ATV+POS			SQV+POS
			11	15	15	27	26	30	21	24	35	1	2	1	1	4	26	17	2	16									33	39	48	33	38	34	41	43	42	37	42	43	33	28	35	32	19	38
	CFU		2750	3750	3750	6750	6500	7500	5250	6000	8750	2500	5000	2500	2500	10000	6500	4250	5000	4000							CFU		8250	9750	12000	8250	9500	8500	10250	10750	10500	9250	10500	10750	8250	7000	8750	8000	4750	9500
	Log		3.43933	3.57403	3.57403	3.8293	3.81291	3.87506	3.72016	3.77815	3.94201	3.39794	3.69897	3.39794	3.39794	4	3.81291	3.62839	3.69897	3.60206							Log		3.91645	3.989	4.07918	3.91645	3.97772	3.92942	4.01072	4.03141	4.02119	3.96614	4.02119	4.03141	3.91645	3.8451	3.94201	3.90309	3.67669	3.97772
			A	S	N	A	S	N	A	S	N	A	S	N	A	S	N	A	S	N									A	S	N	A	S	N	A	S	N	A	S	N	A	S	N	A	S	N
			3.52913	0.0777683	3	3.83909	0.0322096	3	3.81344	0.115057	3	3.49828	0.1738	3	3.73695	0.308134	3	3.64314	0.0501106	3									3.99488	0.0815226	3	3.9412	0.0322888	3	4.02111	0.0103425	3	4.00625	0.0351056	3	3.90119	0.0502265	3	3.8525	0.156761	3
	12 hrs		Control			POS 0.25			ATV 16			SQV 16			ATV+POS			SQV+POS									12 hrs		Control			POS 0.25			ATV 16			SQV 16			ATV+POS			SQV+POS
			9	12	5	11	2	10	1	4	2	14	10	11	2	43	2	27	23	24									25	33	35	15	14	10	18	28	28	32	21	28	9	10	23	26	8	19
	CFU		2250000	3000000	1250000	2750000	500000	2500000	2500000	10000000	5000000	3500000	2500000	2750000	5000	10750	5000	6750	5750	6000							CFU		625000	825000	875000	375000	350000	250000	450000	700000	700000	800000	525000	700000	2250	2500	5750	6500	2000	4750
	Log		6.35218	6.47712	6.09691	6.43933	5.69897	6.39794	6.39794	7	6.69897	6.54407	6.39794	6.43933	3.69897	4.03141	3.69897	3.8293	3.75967								Log		5.79588	5.91645	5.94201	5.57403	5.54407	5.39794	5.65321	5.8451	5.8451	5.90309	5.72016	5.8451	3.35218	3.39794	3.75967	3.81291	3.30103
			A	S	N	A	S	N	A	S	N	A	S	N	A	S	N	A	S	N									A	S	N	A	S	N	A	S	N	A	S	N	A	S	N	A	S	N
			6.30874	0.193793	3	6.17875	0.416015	3	6.69897	0.30103	3	6.46045	0.0753174	3	3.80978	0.191933	3	3.79449	0.04924	3									5.88478	0.0780432	3	5.50535	0.0942155	3	5.78114	0.110785	3	5.82278	0.0934847	3	3.50326	0.223228	3	3.55697	0.361956	3
	24 hrs		Control			POS 0.25			ATV 16			SQV 16			ATV+POS			SQV+POS									24 hrs		Control			POS 0.25			ATV 16			SQV 16			ATV+POS			SQV+POS
			23	13	18	24	11	16	33	31	31	15	20	18	3	3	4	2	1	30									23	21	25	19	28	22	16	21	15	26	28	26	2	4	2	30	16	13
	CFU		575000000	325000000	450000000	600000000	275000000	400000000	825000000	775000000	775000000	375000000	500000000	450000000	75000	75000	100000	5000	2500	7500							CFU		57500000	52500000	62500000	4750000	7000000	5500000	40000000	52500000	37500000	65000000	70000000	65000000	5000	10000	5000	7500	4000	3250
	Log		8.75967	8.51188	8.65321	8.77815	8.43933	8.60206	8.91645	8.8893	8.8893	8.57403	8.69897	8.65321	4.87506	4.87506	5	3.69897	3.39794	3.87506							Log		7.75967	7.72016	7.79588	6.67669	6.8451	6.74036	7.60206	7.72016	7.57403	7.81291	7.8451	7.81291	3.69897	4	3.69897	3.87506	3.60206	3.51188
			A	S	N	A	S	N	A	S	N	A	S	N	A	S	N	A	S	N									A	S	N	A	S	N	A	S	N	A	S	N	A	S	N	A	S	N
			8.64159	0.124301	3	8.60651	0.169453	3	8.89835	0.0156764	3	8.64207	0.0632101	3	4.91671	0.0721334	3	3.65732	0.241272	3									7.75857	0.0378723	3	6.75405	0.0850326	3	7.63208	0.0775526	3	7.82364	0.0185818	3	3.79931	0.1738	3	3.663	0.189103	3
	30 hrs		Control			POS 0.25			ATV 16			SQV 16			ATV+POS			SQV+POS									30 hrs		Control			POS 0.25			ATV 16			SQV 16			ATV+POS			SQV+POS
			6	11	8	3	5	8	27	20	22	11	11	10	5	14		19	26	34									16	11	16	5	10	4	5	9	12	7	3	10	49	37	16	37	34	25
	CFU		150000000	275000000	200000000	75000000	125000000	200000000	675000000	500000000	550000000	275000000	275000000	250000000	12500	35000		4750	6500	8500							CFU		40000000	27500000	40000000	1250000	2500000	1000000	12500000	22500000	30000000	17500000	7500000	25000000	12250	9250	4000	9250	8500	6250
	Log		8.17609	8.43933	8.30103	7.87506	8.09691	8.30103	8.8293	8.69897	8.74036	8.43933	8.43933	8.39794	4.09691	4.54407		3.67669	3.81291	3.92942							Log		7.60206	7.43933	7.60206	6.09691	6.39794	6	7.09691	7.35218	7.47712	7.24304	6.87506	7.39794	4.08814	3.96614		3.96614	3.92942	3.79588
			A	S	N	A	S	N	A	S	N	A	S	N	A	S	N	A	S	N									A	S	N	A	S	N	A	S	N	A	S	N	A	S	N	A	S	N
			8.30548	0.131677	3	8.091	0.213046	3	8.75621	0.0665967	3	8.42554	0.0238981	3	4.32049	0.316188	2	3.80634	0.126491	3									7.54782	0.0939506	3	6.16495	0.207512	3	7.30874	0.193793	3	7.17201	0.268578	3	4.02714	0.086263	2	3.89715	0.0896012	3
	36 hrs		Control			POS 0.25			ATV 16			SQV 16			ATV+POS			SQV+POS									36 hrs		Control			POS 0.25			ATV 16			SQV 16			ATV+POS			SQV+POS
			42	34	41	49	58	65	23	18	23	9	13	9	5	7		28	23	24									3	5	6	8	12	7	12	13	12	11	9	8	49	41	30	6	10	14
	CFU		105000000000	85000000000	102500000000	122500000000	145000000000	162500000000	57500000000	45000000000	57500000000	22500000000	32500000000	22500000000	12500	17500		7000	5750	6000							CFU		75000000	125000000	150000000	2000000	3000000	1750000	30000000	32500000	30000000	27500000	22500000	20000000	12250	10250	7500	1500	2500	3500
	Log		11.0212	10.9294	11.0107	11.0881	11.1614	11.2109	10.7597	10.6532	10.7597	10.3522	10.5119	10.3522	4.09691	4.24304		3.8451	3.75967	3.77815							Log		7.87506	8.09691	8.17609	6.30103	6.47712	6.24304	7.47712	7.51188	7.47712	7.43933	7.35218	7.30103	4.08814	4.01072		3.17609	3.39794	3.54407
			A	S	N	A	S	N	A	S	N	A	S	N	A	S	N	A	S	N									A	S	N	A	S	N	A	S	N	A	S	N	A	S	N	A	S	N
			10.9871	0.0502358	3	11.1535	0.0617404	3	10.7242	0.061462	3	10.4054	0.0922033	3	4.16997	0.103328	2	3.79431	0.0449478	3									8.04935	0.156048	3	6.3404	0.121906	3	7.48871	0.0200699	3	7.36418	0.0699278	3	4.04943	0.0547387	2	3.3727	0.185282	3
	48 hrs		Control			POS 0.25			ATV 16			SQV 16			ATV+POS			SQV+POS									48 hrs		Control			POS 0.25			ATV 16			SQV 16			ATV+POS			SQV+POS
			36	33	36	34	39	37	49	41	45	21	23	17	20	15		12	20										14	13	17	7	10	4	36	27	15	13	11	25	6	4	6	5	4	6
	CFU		90000000000	82500000000	90000000000	85000000000	97500000000	92500000000	122500000000	102500000000	112500000000	52500000000	57500000000	42500000000	50000	37500		30000	50000								CFU		3500000000	3250000000	4250000000	175000000	250000000	100000000	9000000000	6750000000	3750000000	3250000000	2750000000	6250000000	150000	100000	150000	12500	10000	15000
	Log		10.9542	10.9165	10.9542	10.9294	10.989	10.9661	11.0881	11.0107	11.0512	10.7202	10.7597	10.6284	4.69897	4.57403		4.47712	4.69897								Log		9.54407	9.51188	9.62839	8.24304	8.39794	8	9.95424	9.8293	9.57403	9.51188	9.43933	9.79588	5.17609	5		4.09691	4
			A	S	N	A	S	N	A	S	N	A	S	N	A	S	N	A	S	N									A	S	N	A	S	N	A	S	N	A	S	N	A	S	N	A	S	N
			10.9416	0.0218172	3	10.9615	0.0300603	3	11.05	0.0387189	3	10.7027	0.0673509	3	4.6365	0.088345	2	4.58805	0.156871	2									9.56145	0.0601656	3	8.21366	0.20059	3	9.78586	0.193793	3	9.58237	0.188434	3	5.08805	0.124515	2	4.04846	0.0685257	2
		AVERGAGE OF 3 experiments
		0 HRS	Control
			4.01745	0.218598	3
		6 hrs	Control			POS 0.25			ATV 16			SQV			ATV + POS			SQV+POS
			3.77134	0.0817603	3	3.84012	0.0280848	3	3.91745	0.0624946	3	3.81239	0.0820754	3	3.87714	0.127058	3	3.69774	0.114637	3
		12 hrs	Control			POS 0.25			ATV 16			SQV			ATV + POS			SQV+POS
			5.83957	0.156511	3	5.65859	0.20715	3	5.99962	0.161316	3	5.78497	0.118028	3	3.59923	0.163981	3	3.53986	0.217775	3
		24 hrs	Control			POS 0.25			ATV 16			SQV			ATV + POS			SQV+POS
			7.96517	0.08218	3	7.44532	0.142762	3	8.04006	0.074673	3	8.07787	0.0517347	3	4.19134	0.13239	3	3.78493	0.296914	3
		30 hrs	Control			POS 0.25			ATV 16			SQV			ATV + POS			SQV+POS
			7.72963	0.146676	3	6.74887	0.177259	3	7.75778	0.130352	3	7.72364	0.107159	3	4.10974	0.152814	3	3.62233	0.166146	3
		36 hrs	Control			POS 0.25			ATV 16			SQV			ATV + POS			SQV+POS
			8.81518	0.0898313	3	7.97659	0.0831438	3	8.37085	0.143044	3	8.40555	0.0820392	3	4.05285	0.0761891	3	3.5259	0.125483	3
		48 HRS	Control			POS 0.25			ATV 16			SQV			ATV + POS			SQV+POS
			9.58673	0.0569557	3	9.20355	0.124972	3	10.2299	0.107699	3	9.94206	0.106103	3	4.57018	0.123244	3	3.97451	0.127422	3

## Sheet: Fig 2. Biofilm
					Trial 1
AVG Control		1	2	3	4	5	6	7	8	9	10	11	12			Control				ATV 16				SQV 16
1.4775	A	1.337	1.477	1.627	1.469	1.85	1.942	1.972	1.607	1.861	1.364	1.563	1.615	600		Pos 2				Pos 2+ATV16				Pos 2+SQV16
	B	0.515	0.377	0.391	0.306	0.337	0.27	0.317	0.299	0.314	0.54	0.289	0.33	600		Pos 1				Pos 1+ATV16				Pos 1+SQV16
	C	0.387	0.557	0.391	0.273	0.548	0.304	0.298	0.347	0.325	0.382	0.32	0.294	600		Pos 0.5				Pos 0.5 +ATV16				Pos 0.5+SQV16
	D	0.691	0.327	0.336	0.236	0.484	0.317	0.519	0.332	0.285	0.354	0.338	0.22	600		Pos 0.25				Pos 0.25+ATV16				Pos 0.25+SQV16
	E	0.928	0.654	0.726	0.704	0.552	0.497	0.478	0.566	0.327	0.297	0.417	0.236	600		Pos 0.125				Pos 0.125+ATV16				Pos 0.125+SQV16
	F	0.875	0.789	0.706	0.728	0.555	0.683	0.44	0.617	0.294	0.228	0.236	0.219	600		Pos 0.06				Pos 0.06+ATV16				Pos 0.06+SQV16
	G	1.401	1.382	1.581	1.25	0.762	0.561	0.589	0.743	0.296	0.385	0.302	0.227	600		Pos 0.03				Pos 0.03+ATV16				Pos 0.03+SQV16
	H	1.193	1.704	1.929	1.571	0.913	0.523	0.437	0.588	0.287	0.207	0.188	0.202	600
					Percentage relative to control										Results of Trial 1
																AVG	STDEV	N
		90.4907	99.9662	110.118	99.4247	125.212	131.438	133.469	108.765	125.956	92.3181	105.787	109.306		Control	100	8.02375	4
		34.8562	25.5161	26.4636	20.7107	22.8088	18.2741	21.4552	20.2369	21.2521	36.5482	19.5601	22.335		ATV 16	124.721	11.2024	4
		26.1929	37.6988	26.4636	18.4772	37.0897	20.5753	20.1692	23.4856	21.9966	25.8545	21.6582	19.8985		SQV 16	108.342	13.8381	4			AVG	STDEV	N			AVG	STDEV	N
		46.7682	22.132	22.7411	15.9729	32.758	21.4552	35.1269	22.4704	19.2893	23.9594	22.8765	14.89		POS 0.03	108.24	20.8809	4	ATV16+ POS 0.03		41.6413	14.0718	4	SQV16+ POS 0.03		14.9577	3.02733	4
		62.8088	44.264	49.1371	47.6481	37.3604	33.6379	32.3519	38.308	22.132	20.1015	28.2234	15.9729
		59.2217	53.401	47.7834	49.2724	37.5635	46.2267	29.78	41.7597	19.8985	15.4315	15.9729	14.8223
		94.8223	93.5364	107.005	84.6024	51.5736	37.9695	39.8646	50.2876	20.0338	26.0575	20.4399	15.3638
		80.7445	115.33	130.558	106.328	61.7936	35.3976	29.577	39.797	19.4247	14.0102	12.7242	13.6717
			Trial 2
Control				ATV 16				SQV 16
Pos 2				Pos 2+ATV16				Pos 2+SQV16
Pos 1				Pos 1+ATV16				Pos 1+SQV16
Pos 0.5				Pos 0.5 +ATV16				Pos 0.5+SQV16
Pos 0.25				Pos 0.25+ATV16				Pos 0.25+SQV16
Pos 0.125				Pos 0.125+ATV16				Pos 0.125+SQV16
Pos 0.06				Pos 0.06+ATV16				Pos 0.06+SQV16
Pos 0.03				Pos 0.03+ATV16				Pos 0.03+SQV16
		1	2	3	4	5	6	7	8	9	10	11	12
1.86175	A	1.768	1.916	1.865	1.898	2.024	1.871	1.906	1.728	2.42	1.925	1.752	1.585	600
	B	0.47	0.436	0.372	0.416	0.375	0.39	0.389	0.361	0.351	0.366	0.454	0.437	600
	C	0.437	0.32	0.352	0.384	0.387	0.475	0.418	0.457	0.438	0.358	0.661	0.523	600
	D	0.307	0.299	0.32	0.368	0.428	0.396	0.331	0.474	0.28	0.304	0.252	0.382	600
	E	0.422	0.593	0.494	0.619	0.509	0.482	0.429	0.51	0.384	0.409	0.285	0.51	600
	F	0.662	0.735	0.696	0.541	0.318	0.813	0.388	0.365	0.339	0.31	0.409	0.382	600
	G	1.109	0.716	1.184	0.779	0.385	0.759	0.542	0.773	0.599	0.358	0.732	0.552	600
	H	1.205	1.659	1.648	1.618	0.455	0.517	0.514	0.453	0.402	0.376	0.426	0.484	600
				Percentage relative to control											Results of Trial 2
																AVG	STDEV	N
		94.9644	102.914	100.175	101.947	108.715	100.497	102.377	92.8159	129.985	103.397	94.105	85.135		Control	100	3.54353	4
		25.2451	23.4188	19.9812	22.3446	20.1423	20.948	20.8943	19.3904	18.8532	19.6589	24.3857	23.4725		ATV 16	101.101	6.54745	4
		23.4725	17.1881	18.9069	20.6258	20.7869	25.5136	22.452	24.5468	23.5263	19.2292	35.5042	28.0918		SQV 16	103.156	19.3782	4			AVG	STDEV	N			AVG	STDEV	N
		16.4899	16.0602	17.1881	19.7663	22.9891	21.2703	17.779	25.4599	15.0396	16.3287	13.5357	20.5183		POS 0.03	82.315	11.7642	4	ATV16+ POS 0.03		26.0373	1.90882	4	SQV16+ POS 0.03		22.6668	2.47624	4
		22.6668	31.8518	26.5342	33.2483	27.3399	25.8896	23.0428	27.3936	20.6258	21.9686	15.3082	27.3936
		35.5579	39.479	37.3842	29.0587	17.0807	43.6686	20.8406	19.6052	18.2087	16.651	21.9686	20.5183
		59.5676	38.4584	63.5961	41.8424	20.6795	40.7681	29.1124	41.5201	32.174	19.2292	39.3178	29.6495
		64.724	89.1097	88.5189	86.9075	24.4394	27.7696	27.6084	24.3319	21.5926	20.1961	22.8817	25.997
Results of Trial 1															Results of Trial 2
	AVG	STDEV	N													AVG	STDEV	N
Control	100	8.02375	4												Control	100	3.54353	4
ATV 16	124.721	11.2024	4												ATV 16	101.101	6.54745	4
SQV 16	108.342	13.8381	4			AVG	STDEV	N			AVG	STDEV	N		SQV 16	103.156	19.3782	4			AVG	STDEV	N			AVG	STDEV	N
POS 0.03	108.24	20.8809	4	ATV16+ POS 0.03		41.6413	14.0718	4	SQV16+ POS 0.03		14.9577	3.02733	4		POS 0.03	82.315	11.7642	4	ATV16+ POS 0.03		26.0373	1.90882	4	SQV16+ POS 0.03		22.6668	2.47624	4
% biofilm formation (AVG of 2 experiments)
	AVG	STDEV	N
Control	100	5.78364	4
ATV 16	112.911	8.87495	4
SQV 16	105.749	16.6081	4			AVG	STDEV	N			AVG	STDEV	N
POS 0.03	95.2776	16.3225	4	ATV16+ POS 0.03		33.8393	7.99031	4	SQV16+ POS 0.03		18.8123	2.75178	4

## Sheet: Fig 3. Mice exp
group A		logCFU/ml 1	logCFU/ml 2	logCFU/ml 3	Average	TOTAL A	TOTAL S
CONTROL	1	8.17609	8.09691	8.17609	8.1497	5.58996	1.2164
	2	6.09691	6.35218	6.30103	6.25004
	3	6.72016	6.75967	6.86034	6.78006
	4	5.09691	5.17609	4.39794	4.89031
	5	5.17609	5.43933	5.09691	5.23744
	6	4.8293	4.74036	4.74036	4.77001
	7	5.35218	5.35218	5.47712	5.39383
	8	6.69897	6.69897	6.69897	6.69897
	9	4.17609	4.57403	4.47712	4.40908
	10	3.47712	3.69897	3.69897	3.62502
	11	5.17609	5.57403	5.30103	5.35038
	12	5.69897	5.47712	5.39794	5.52468
group B		logCFU/ml 1	logCFU/ml 2	logCFU/ml 3	A	TOTAL A	TOTAL S
POS 3 mg/kg	1	5	4.69897	4.69897	4.79931	4.94589	0.853314
	2	3.57403	3.43933	3.65321	3.55553
	3	5.09691	5	4.39794	4.83162
	4	5.35218	5.47712	5.47712	5.43548
	5	5.86034	5.77815	5.86034	5.83294
	6	6.54407	6.39794	6.51188	6.48463
	7	4.87506	4.8893	4.94201	4.90212
	8	3.69897	3.39794	4.09691	3.73127
	9	4.39794	4.24304	4.30103	4.314
	10	4.8451	4.69897	4.54407	4.69605
	11	5.8451	5.79588	5.72016	5.78705
	12	5	4.69897	5.24304	4.98067
group D	1	logCFU/ml 1	logCFU/ml 2	logCFU/ml 3	A	TOTAL A	TOTAL S
ATV-R 90-30 mg/kg	2	5.24304	5.60206	5.24304	5.36271	5.66925	0.85734
	3	7	6.87506	7.30103	7.0587
	4	6.51188	6.60206	6.47712	6.53035
	5	5.57403	5.54407	5.65321	5.59044
	6	5.39794	5.39794	5.54407	5.44665
	7	4.79588	4.72016	4.65321	4.72308
	8	6.17609	6	6.09691	6.091
		4.60206	4.47712	4.57403	4.55107
group E		logCFU/ml 1	logCFU/ml 2	logCFU/ml 3	A	TOTAL A	TOTAL S
SQV-R 200-20 mg/kg	1	3.17609	2.87506	3.30103	3.11739	4.80492	1.08965
	2	5.43933	5.35218	5.43933	5.41028
	3	6	6.17609	6.24304	6.13971
	4	5.35218	4.87506	5.35218	5.19314
	5	6.17609	6.09691	6.17609	6.1497
	6	4.35218	4.39794	4.17609	4.30874
	7	4.24304	3.87506	4	4.03937
	8	3.69897	4.24304	4.30103	4.08101
group G		logCFU/ml 1	logCFU/ml 2	logCFU/ml 3	A	TOTAL A	TOTAL S
POS+ATV-R	1	3.09691	3.17609	2.87506	3.04935	3.54675	0.991664
	2	3.35218	3.17609	3.39794	3.30874
	3	4.24304	3.87506	4.09691	4.07167
	4	0	2.87506	3.09691	1.99066
	5	3.09691	2.39794	2.87506	2.78997
	6	5.09691	4.39794	4.87506	4.78997
	7	3.60206	3.54407	3.35218	3.49944
	8	4.971	4.84399	4.80771	4.87423
group H		logCFU/ml 1	logCFU/ml 2	logCFU/ml 3	A	TOTAL A	TOTAL S
POS+SQV-R	1	4	4.47712	4.30103	4.25938	4.14638	1.30583
	2	5.65321	5.51188	5.65321	5.6061
	3	4.69897	4.57403	4.74036	4.67112
	4	5.8893	5.94201	6.14613	5.99248
	5	3.69897	3.8451	3.67669	3.74025
	6	3.60206	3.75967	3.67669	3.67947
	7	3	0	2.69897	1.89966
	8	3.35218	3.17609	3.43933	3.32254

## Sheet: Fig S1. POS optimization
				posaconazole optimization
group 1		logCFU/ml 1	logCFU/ml 2	logCFU/ml 3	A	TOTAL A	TOTAL S	TOTAL N
CONTROL	1	6.39794	6.24304	6.30103	6.314	5.63102	0.656314	5
	2	5.69897	6.17609	6.17609	6.01705
	3	4.69897	4.62839	4.57403	4.6338
	4	5.87506	5.74036	5.87506	5.83016
	5	5.24304	5.43933	5.39794	5.3601
group 2
POS 5	1	6.17609	6	6.24304	6.13971	2.27452	2.92997	4
	2	0	0	0	0
	3	0	0	0	0
	4	2.69897	3.17609	3	2.95835
group 3
POS 3	1	5.69897	5.75967	5.65321	5.70395	4.44364	1.05292	4
	2	4.87506	4.87506	5	4.91671
	3	3.62839	3.57403	3.30103	3.50115
	4	3.65321	3.67669	3.62839	3.65277
group 4
POS 1	1	5.30103	5.17609	5.35218	5.27643	4.45356	0.836769	5
	2	4.69897	4.69897	5	4.79931
	3	3.69897	3.60206	3.72016	3.67373
	4	4.87506	5.24304	5.09691	5.07167
	5	3.39794	3.39794	3.54407	3.44665
group 5
POS 0.5	1	7.39794	7.24304	6.69897	7.11332	5.56222	0.943409	5
	2	4.57403	4.74036	4.54407	4.61949
	3	5.24304	5.09691	4.87506	5.07167
	4	5.43933	5.24304	5.54407	5.40881
	5	5.51188	5.65321	5.62839	5.59783
group 6
POS 0.25	1	4	4.39794	4.30103	4	4.79808	1.12348	5
	2	6.51188	6.24304	6.47712	6.41068
	3	5	5.39794	5.35218	5.25004
	4	5	4.69897	4.69897	4.79931
	5	3.51188	3.47712	3.60206	3.53035
